# Supplementary material for: Differential Evolutionary Selection and Natural Evolvability Observed in ALT Proteins of Human Filarial Parasites
Source: PLoS One. 2016 Feb 18;11(2):e0148611. doi: 10.1371/journal.pone.0148611 (PMC4758719; doi:10.1371/journal.pone.0148611)
Supplement: S1 Dataset — (FASTA) [file pone.0148611.s001.fasta]

>WuchereriabancroftiAlt-2
MNKLLIVFGLIILFATPLYAKQSNEEEEEMSNEEEKENGSKEEEDEEDYSEEEEEDEEKNESGEKEDEEEGSRSKEEEEDEDEDGGEEDEDEKENDDDCEEREEYTAKGEFVKTDGKKKQCDSHVACYDQREPQAWCILKENQSWTDKGCFCDEKRHLCVMERKNGGKLEYAYCAPAKDWKCSYD


>LoaloaAlt2
QEEYSEEHLENEDHDEYQDESDDEFDDEFDEEFDEEFDDEFDEEFDEKNEDQHDIDGDNDNDKESEDEDGTDENIEEGDKNHDESEEYGYTAKGEFIETDGKQKKCVTHVDCYDQREPQQWCILKEDQSWTDKGCFCDEKKLSCVIERKSAGKLQYAYCAPQQGWNCLYD


>OnchocercavolvulusSLAP1
MTTKFLIAFGLVILLSIPHCAAEEDFEEEGEGEEMPEDNDDAQPEDIDGGDEEGGNDENEDVPRGSFVNSMGTKKQCKEHPDCYDQREPGDWCILKPDEKWTNRGCFCSSKGECTIERQKGDGFEHTYCSPDENWTCKYD


>BrugiamalayiAlt2
MNKLLIVFGLVILFVTPLYAKQSIEEEEEEMSDEEEEEKEEEEEENGNEEKEDEDDDYYQDDSDEKEEDEEKEEDEDEDGSEEKEDEDDDYYQDDSDEKEEDEDEDGSEEKEDEDDDDYQDDSDEKEEDEDEDDSEEKEDEEEDKDDSEEKEDEEEDKDDSEEREDEYTAKGEFVETDGKKKQCDSHVACYDQREPQAWCILKRNQSWTNKGCFCDEKRHLCVMERMNGGKLEYAYCAPAKNWKCSYD
